# Supplementary material for: Effects of Additional Flexible and Rigid Structure on BDT-BDD Terpolymer and the Performance of Organic Solar Cells
Source: Polymers (Basel). 2025 Jan 20;17(2):248. doi: 10.3390/polym17020248 (PMC11769530; doi:10.3390/polym17020248)
Supplement: Supplementary file 1 [file polymers-17-00248-s001.zip]

Archive with 1 entries (1 files):
- polymers-3406393-supplementary.pdf
